# Supplementary material for: Icotinib derivatives as tyrosine kinase inhibitors with anti-esophageal squamous carcinoma activity
Source: Front Pharmacol. 2022 Nov 16;13:1028692. doi: 10.3389/fphar.2022.1028692 (PMC9709406; doi:10.3389/fphar.2022.1028692)
Supplement: Supplementary file 2 [file Table1.XLSX]

## Sheet: Sheet1
KYSE70
数据:	490 nm
					3n				3b
	1	2	3	4	5	6	7	8	9	10	11	12
A			0	12.5	25	50	100	12.5	25	50	100
B		0.0627	0.1206	0.0664	0.0616	0.0631	0.065	0.0795	0.0776	0.0733	0.0738
C		0.0615	0.1166	0.0661	0.0619	0.0643	0.0658	0.0799	0.0779	0.0722	0.0692
D		0.0625	0.1121	0.0674	0.0627	0.0642	0.0662	0.0778	0.0776	0.073
E		0.0636	0.1161	0.0673	0.0643	0.0661	0.0657	0.076	0.0768	0.0719	0.0703			3n ic50=	6.87
F		0.062		0.0695	0.0625	0.0644	0.0652				0.073			3b IC50	8.85
G		0.06246	0.11635	0.06734	0.0626	0.06442	0.06558	0.0783	0.077475	0.0726	0.071575
H			0.05389	0.00488	0.00014	0.00196	0.00312	0.01584	0.015015	0.01014	0.009115
				0.0905548	0.00259788	0.0363704	0.0578957	0.293932	0.278623	0.188161	0.169141
				0.909445	0.997402	0.96363	0.942104	0.706068	0.721377	0.811839	0.830859
KYSE70
数据:	490 nm
					3d				3e
	1	2	3	4	5	6	7	8	9	10	11	12
A			0	12.5	25	50	100	12.5	25	50	100
B		0.0613	0.1084	0.0677	0.0616	0.0621	0.0641	0.0672	0.0608	0.0633	0.0663
C		0.0608	0.1015	0.0672	0.0632	0.0638	0.0644	0.0702	0.0652	0.0651	0.0615			3d IC50	7.35
D		0.0605	0.1064	0.0678	0.0639	0.0632	0.0644	0.0675	0.0617	0.0643	0.0662			3e IC50	7.75
E		0.0631	0.1022	0.0665	0.0655	0.0649	0.0657	0.0707	0.0656	0.0653	0.0644
F		0.0613	0.1018	0.0697	0.0644	0.0645	0.0655	0.0727	0.0662	0.0645	0.0663
G		0.0614	0.10406	0.06778	0.06372	0.0637	0.06482	0.06966	0.0639	0.0645	0.06494
H			0.04266	0.00638	0.00232	0.0023	0.00342	0.00826	0.0025	0.0031	0.00354
				0.149555	0.0543835	0.0539147	0.0801688	0.193624	0.0586029	0.0726676	0.0829817
				0.850445	0.945617	0.946085	0.919831	0.806376	0.941397	0.927332	0.917018
KYSE70
数据:	490 nm
									3r
	1	2	3	4	5	6	7	8	9	10	11
A			0	12.5	25	50	100	12.5	25	50	100
B		0.0608	0.0968	0.0967	0.0956	0.0875	0.0827	0.0758	0.065	0.0666	0.0674
C		0.0615	0.1015	0.0944	0.0913	0.0937	0.0775	0.071	0.0708	0.0692	0.0641			3r IC50	7.32
D		0.0604	0.1005	0.0954	0.0932	0.0894	0.0804	0.0707	0.0663	0.0683	0.0679
E		0.0626	0.1087	0.0969	0.0954	0.0888	0.0789	0.0712	0.069	0.0697	0.0667
F		0.0621	0.099	0.1019	0.0976	0.0931	0.0849	0.0729	0.0653	0.0695
G		0.06148	0.1013	0.09706	0.09462	0.0905	0.08088	0.07232	0.06728	0.06866	0.066525
H			0.03982	0.03558	0.03314	0.02902	0.0194	0.01084	0.0058	0.00718	0.005045
				0.893521	0.832245	0.72878	0.487192	0.272225	0.145655	0.180311	0.126695
				0.106479	0.167755	0.27122	0.512808	0.727775	0.854345	0.819689	0.873305
KYSE70
数据:	490 nm
					3i				3v
	1	2	3	4	5	6	7	8	9	10	11	12
A			0	12.5	25	50	100	12.5	25	50	100
B		0.0625	0.1013	0.066	0.0656	0.062	0.0619	0.0624	0.0637	0.0685	0.0687
C		0.0652	0.1022	0.0639	0.0671	0.0653	0.061	0.0704	0.0659	0.0652	0.064			3i IC50	7.02
D		0.0584	0.099	0.0713	0.0663	0.0626	0.0621	0.0644	0.0642	0.0668	0.0695			3v IC50	6.93
E		0.0652	0.0957	0.0691	0.067	0.0654	0.0635	0.0697	0.0655	0.071	0.0653
F		0.066	0.1064		0.0672	0.0634	0.0662	0.0687	0.0654	0.0692	0.0678
G		0.06346	0.10092	0.067575	0.06664	0.06374	0.06294	0.06712	0.06494	0.06814	0.06706
H			0.03746	0.004115	0.00318	0.00028	-0.00052	0.00366	0.00148	0.00468	0.0036
				0.109851	0.0848905	0.00747464	-0.0138815	0.0977042	0.0395088	0.124933	0.0961025
				0.890149	0.915109	0.992525	1.01388	0.902296	0.960491	0.875067	0.903897
KYSE410
数据:	490 nm
					3n				3b
	1	2	3	4	5	6	7	8	9	10	11	12
A			0	12.5	25	50	100	12.5	25	50	100
B		0.0606	0.1358	0.0803	0.0628	0.0622	0.0662	0.089	0.0932	0.0857	0.0745
C		0.0627	0.1315	0.0791	0.0602	0.0631	0.0656	0.0882	0.0862	0.0823	0.0701			3n IC50	8.23
D		0.0605	0.1264	0.0758	0.0649	0.0621	0.067	0.0887	0.085		0.0757			3b IC50	10.67
E		0.0633	0.1246	0.0786	0.0655	0.0652	0.0662	0.0933	0.0917	0.0823	0.0739
F				0.0769	0.0713	0.0651	0.0678	0.0899	0.0931	0.0826	0.0738
G		0.061775	0.129575	0.07814	0.06494	0.06354	0.06656	0.08982	0.08984	0.083225	0.0736
H			0.0678	0.016365	0.003165	0.001765	0.004785	0.028045	0.028065	0.02145	0.011825
				0.241372	0.0466814	0.0260324	0.0705752	0.413643	0.413938	0.316372	0.17441
				0.758628	0.953319	0.973968	0.929425	0.586357	0.586062	0.683628	0.82559
KYSE410
数据:	490 nm
					3d				3e
	1	2	3	4	5	6	7	8	9	10	11	12
A			0	12.5	25	50	100	12.5	25	50	100
B		0.0583	0.1003	0.0709	0.0576	0.0565	0.0583	0.0721	0.0656	0.0586	0.062
C		0.0586	0.1019	0.0691	0.0575	0.0572	0.0577	0.0739	0.0662	0.0583	0.0597
D		0.0577	0.1009	0.0703	0.0578	0.0581	0.0597	0.0826	0.0669	0.0594	0.0612		3d IC50	8.67
E				0.0724	0.0592	0.0619	0.06	0.0849	0.0687	0.0598	0.059		3e IC50	11.68
F		0.0581		0.0679	0.0584	0.0581	0.0602	0.077	0.069	0.0611	0.0618
G		0.058175	0.101033	0.07012	0.0581	0.05836	0.05918	0.0781	0.06728	0.05944	0.06074
H			0.0428583	0.011945	-7.5e-05	0.000185	0.001005	0.019925	0.009105	0.001265	0.002565
				0.278711	-0.00174997	0.00431658	0.0234495	0.464907	0.212446	0.0295161	0.0598488
				0.721289	1.00175	0.995683	0.97655	0.535093	0.787554	0.970484	0.940151
KYSE410
数据:	490 nm
					3i				3v
	1	2	3	4	5	6	7	8	9	10	11	12
A			0	12.5	25	50	100	12.5	25	50	100
B		0.048		0.0501	0.0496		0.0551	0.0572			0.0497
C		0.0491		0.0517	0.0552	0.0564	0.0506	0.0567	0.0508		0.0503
D		0.0503	0.0551	0.0502	0.054	0.0581	0.0563	0.0557	0.0528	0.0498	0.0488			3i IC50	100
E		0.0497	0.0543		0.0516	0.0558	0.0537	0.0535	0.0521	0.0511				3v IC50	21.55
F		0.0504	0.0532	0.055		0.0553	0.051	0.0535	0.0502	0.0504	0.0485
G		0.0495	0.0542	0.05175	0.0526	0.0564	0.05334	0.05532	0.051475	0.0504333	0.049325
H			0.0047	0.00225	0.0031	0.0069	0.00384	0.00582	0.001975	0.000933333	-0.000175
				0.478723	0.659574	1.46809	0.817021	1.2383	0.420213	0.198582	-0.037234
				0.521277	0.340426	-0.468085	0.182979	-0.238298	0.579787	0.801418	1.03723
KYSE410
数据:	490 nm
									3r
	1	2	3	4	5	6	7	8	9	10	11	12
A			0	12.5	25	50	100	12.5	25	50	100
B		0.0516	0.0719	0.0602	0.0562	0.0506	0.0505	0.0584	0.0598	0.0584	0.0529
C		0.0503	0.0719	0.0588	0.0558	0.0521	0.0531	0.0576	0.0554	0.0561	0.0559
D		0.0522	0.0708	0.059	0.0562	0.0536	0.0518	0.0554	0.0567	0.057	0.0521
E		0.0494	0.0661	0.0589	0.054	0.0528	0.0517	0.0576	0.0558	0.0576	0.0567			3r IC50	9.23
F		0.0533	0.0672	0.0604	0.056	0.0527	0.0528	0.0572	0.0584	0.0596	0.0537
G		0.05136	0.06958	0.05946	0.05564	0.05236	0.05198	0.05724	0.05722	0.05774	0.05426
H			0.01822	0.0081	0.00428	0.001	0.00062	0.00588	0.00586	0.00638	0.0029
				0.444566	0.234907	0.0548847	0.0340285	0.322722	0.321625	0.350165	0.159166
				0.555434	0.765093	0.945115	0.965971	0.677278	0.678375	0.649835	0.840834
KYSE70
数据:	490 nm
					3m				3o
	1	2	3	4	5	6	7	8	9	10	11	12
A			0	6.25	12.5	25	50	6.25	12.5	25	50
B		0.0585	0.5148	0.4784	0.4929	0.4848	0.437	0.4403	0.2918	0.1744	0.1043
C		0.0595	0.5092	0.4946	0.4744	0.4383	0.4272	0.3884	0.2905	0.178	0.105
D		0.0591	0.4797	0.4667	0.4238	0.4448	0.3595	0.4021	0.3015	0.1797	0.1111
E		0.0607	0.4971	0.4528	0.4399	0.4221	0.2941	0.4022	0.3043	0.1816	0.1069
F		0.0593	0.5055	0.4733	0.4932	0.4197	0.3714	0.3862	0.3143	0.1804	0.1076
G
H
KYSE70
数据:	490 nm
					3p				3q
	1	2	3	4	5	6	7	8	9	10	11	12
A
B		0.0575	0.5282	0.5273	0.3808	0.2498	0.2549	0.5309	0.4493	0.2271	0.1884
C		0.0588	0.5137	0.4859	0.3172	0.2462	0.2315	0.508	0.4097	0.2195	0.1682
D		0.0578	0.5115	0.4756	0.338	0.2655	0.251	0.5209	0.3877	0.1915	0.1721
E		0.0614	0.5184	0.4967	0.3516	0.2743	0.2591	0.5241	0.4458	0.2009	0.1711
F		0.0597	0.4842	0.4919	0.3116	0.2624	0.2585	0.5464	0.4575	0.2095	0.1732
G
H
KYSE70
数据:	490 nm
					3h
	1	2	3	4	5	6	7	8	9	10	11	12
A
B		0.0627	0.1206	0.0664	0.0616	0.0631	0.065
C		0.0615	0.1166	0.0661	0.0619	0.0643	0.0658
D		0.0625	0.1121	0.0674	0.0627	0.0642	0.0662
E		0.0636	0.1161	0.0673	0.0643	0.0661	0.0657
F		0.062	0.1085	0.0695	0.0625	0.0644	0.0652
G
H
KYSE410/410TR
数据:	490 nm
	1	2	3	4	5	6	7	8	9	10	11	12
A			0	3.5	7	14		0	4	8	16
B		0.0661	0.2119	0.1733	0.1472	0.1201	0.0626	0.2412	0.158	0.1253	0.092			3l IC50	410	7
C		0.0651	0.2216	0.1638	0.1308	0.1083	0.0603	0.2294	0.1529	0.1226	0.0941				410t	5.3
D		0.0643	0.2175	0.15	0.1363	0.1098	0.0633	0.2159	0.1527	0.1204	0.107
E		0.0671	0.2166	0.1529	0.1381	0.108	0.061	0.2295	0.1542	0.1261	0.1116
F		0.0674	0.2328	0.1669	0.1426	0.1179	0.0629	0.2312	0.1584	0.1314	0.1017
G			0.22008	0.16138	0.139	0.11282	0.06202	0.22944	0.15524	0.12516	0.10128
H			0.15806	0.09936	0.07698	0.0508	0	0.16742	0.09322	0.06314	0.03926
				0.628622	0.48703	0.321397			0.556803	0.377135	0.2345
				0.371378	0.51297	0.678603			0.443197	0.622865	0.7655
KYSE450/450TR
数据:	490 nm
	1	2	3	4	5	6	7	8	9	10	11	12
A				2	4	8		2	4	8	16
B		0.0638	0.3047	0.168	0.0911	0.0783	0.0617	0.1931	0.0638	0.0671	0.0786			3L IC50	450	4
C		0.0656	0.2646	0.1596	0.0908	0.0776	0.0622	0.1728	0.0696	0.0693	0.0723				450t	2.1
D		0.0657	0.3354	0.1863	0.0733	0.0752	0.0637	0.1794	0.0718	0.0634	0.0761
E		0.0661	0.2806	0.1644	0.3046	0.0735	0.061	0.1795	0.0645	0.0656	0.0728
F		0.0643	0.3416	0.1522	0.322	0.0759	0.0633	0.1507	0.0689	0.0735	0.0727
G		0.0651	0.30538	0.1661	0.17636	0.0761	0.06238	0.1751	0.06772	0.06778	0.0745
H			0.243	0.10372	0.11398	0.01372	0	0.11272	0.00534	0.0054	0.01212
				0.426831	0.469053	0.0564609			0.047374	0.0479063	0.107523
				0.573169	0.530947	0.943539			0.952626	0.952094	0.892477
70/70TR
数据:	490 nm
	1	2	3	4	5	6	7	8	9	10	11	12
A			0	2.25	4.5	9		0	3	6	12
B		0.0622	0.3884		0.1993	0.141	0.0577	0.35	0.2663	0.1877	0.1227			3L IC50	70	4.25
C		0.0614	0.3863	0.3583	0.2081	0.1464	0.0579	0.3968	0.2733	0.1923	0.1414				70t	5.13
D		0.062	0.3856	0.3805	0.1979	0.1495	0.0581	0.3569	0.3054	0.1754	0.1257
E		0.0616	0.3897	0.3342	0.1985		0.0582	0.3702			0.1272
F		0.0625	0.4008	0.3944	0.212	0.1492	0.0595	0.3644			0.1424
G			0.39016	0.36685	0.20316	0.146525	0.05828	0.36766	0.281667	0.185133	0.13188
H			0.33188	0.30857	0.14488	0.088245	0	0.30938	0.223387	0.126853	0.0736
				0.929764	0.436543	0.265894			0.722046	0.410024	0.237895
				0.0702362	0.563457	0.734106			0.277954	0.589976	0.762105
KYSE70
数据:	490 nm
					3s				3t
	1	2	3	4	5	6	7	8	9	10	11	12
A
B		0.0575	0.5282	0.5273	0.3808	0.2498	0.2549	0.5309	0.4493	0.2271	0.1884
C		0.0588	0.5137	0.4859	0.3172	0.2462	0.2315	0.508	0.4097	0.2195	0.1682
D		0.0578	0.5115	0.4756	0.338	0.2655	0.251	0.5209	0.3877	0.1915	0.1721
E		0.0614	0.5184	0.4967	0.3516	0.2743	0.2591	0.5241	0.4458	0.2009	0.1711
F		0.0597	0.4842	0.4919	0.3116	0.2624	0.2585	0.5464	0.4575	0.2095	0.1732
KYSE70
数据:	490 nm
					3U				3j
	1	2	3	4	5	6	7	8	9	10	11	12
A
B		0.0566	0.4929	0.5594	0.5021	0.4806	0.4676	0.3639	0.3509	0.3367	0.2825
C		0.0578	0.4675	0.521	0.5119	0.4918	0.4465	0.3836	0.3755	0.3507	0.2686
D		0.0574	0.4694	0.5519	0.4804	0.5094	0.4804	0.3746	0.3482	0.3313	0.2577
E		0.0593	0.4668	0.5683	0.4909	0.4831	0.4796	0.3831	0.3734	0.3367	0.2701
F		0.0575	0.5023	0.5555	0.4817	0.4838	0.4569	0.384	0.3725	0.3302	0.2826
kyse70
数据:	490 nm
									3h
	1	2	3	4	5	6	7	8	9	10	11	12
A
B		0.0631	0.3929	0.2071	0.2036	0.175	0.1692	0.3875	0.2988	0.1487	0.1449
C		0.0633	0.4026	0.219	0.2107	0.1881	0.1743	0.4076	0.2957	0.164	0.1601
D		0.0628	0.391	0.2404	0.2201	0.1959	0.1859	0.4123	0.3083	0.1603	0.1606
E		0.0671	0.4316	0.2266	0.218	0.1964	0.1828	0.421	0.3248	0.1563	0.1504
F		0.0677	0.4196	0.2244	0.2145	0.1963	0.1808	0.4252	0.297	0.1673	0.1571
G
H
kyse70
数据:	490 nm
					3k				3f
	1	2	3	4	5	6	7	8	9	10	11	12
A
B		0.059	0.5625	0.1298	0.2637	0.1456	0.1418	0.3628	0.2338	0.2952	0.2754
C		0.0598	0.5367	0.1337	0.2564	0.1416	0.1381	0.3832	0.2285	0.2531	0.2838
D		0.0599	0.575	0.1382	0.2533	0.1474	0.1509	0.4063	0.218	0.2495	0.2941
E		0.0603	0.5908	0.1529	0.2857	0.1838	0.1623	0.416	0.231	0.2692	0.2931
F		0.0591	0.6366	0.1536	0.3024	0.1669	0.1602	0.3942	0.2597	0.2577	0.2809
G
H
KYSE410
数据:	490 nm
					3m				3o
	1	2	3	4	5	6	7	8	9	10	11	12
A
B		0.0573	0.4654	0.4367	0.4278	0.3972	0.3449	0.3552	0.3166	0.0871	0.0693
C		0.0577	0.4422	0.3902	0.375	0.3534	0.3287	0.3539	0.3052	0.0834	0.0656
D		0.0565	0.4629	0.3829	0.377	0.348	0.3314	0.3908	0.3636	0.0859	0.0662
E		0.0606	0.5092	0.4105	0.3584	0.3546	0.3343	0.4005	0.3679	0.0817	0.0673
F		0.0561	0.4779	0.4543	0.4055	0.4013	0.3835	0.4531	0.3734	0.0937	0.0681
G
KYSE410
数据:	490 nm
									3g
	1	2	3	4	5	6	7	8	9	10	11	12
A
B		0.0574	0.3855	0.3591	0.2851	0.2098	0.1773	0.3278	0.1726	0.0712	0.0724
C		0.0563	0.3396	0.3207	0.2448	0.1959	0.1539	0.2935	0.1647	0.0698	0.0733
D		0.0557	0.3388	0.326	0.2731	0.1997	0.1715	0.3062	0.1652	0.0677	0.0749
E		0.0577	0.3475	0.3037	0.2619	0.1995	0.1774	0.3127	0.1734	0.0703	0.0727
F		0.0556	0.3548	0.3012	0.2319	0.2029	0.1754	0.2963	0.1643	0.07	0.0713
G
H
KYSE410
数据:	490 nm
					3P				3Q
	1	2	3	4	5	6	7	8	9	10	11	12
A
B		0.055	0.4575	0.3972	0.2527	0.266	0.2557	0.3251	0.339	0.1613	0.1847
C		0.0571	0.4553	0.3866	0.2438	0.2481	0.2256	0.3518	0.2891	0.141	0.1443
D		0.0556	0.4558	0.4016	0.2662	0.2593	0.2345	0.3587	0.287	0.1465	0.1431
E		0.0585	0.4392	0.3635	0.2699	0.2684	0.2341	0.3432	0.3137	0.1471	0.1394
F		0.0561	0.4533	0.3915	0.2821	0.272	0.2263	0.3512	0.3551	0.1555	0.1523
G
H
KYSE410
数据:	490 nm
					3a				3g
	1	2	3	4	5	6	7	8	9	10	11	12
A
B		0.061	0.4235	0.2638	0.1515	0.0672	0.0637	0.2293	0.0715	0.0679	0.0695
C		0.062	0.4192	0.2606	0.1534	0.0705	0.0649	0.222	0.0726	0.0645	0.0685
D		0.0613	0.4118	0.2657	0.1603	0.0747	0.0662	0.253	0.075	0.0657	0.0698
E		0.0634	0.4127	0.2575	0.1644	0.0741	0.0661	0.2538	0.0748	0.0673	0.0686
F		0.0611	0.4022	0.2703	0.1664	0.0708	0.0659	0.2452	0.072	0.0659	0.0698
G
H
KYSE410
数据:	490 nm
					3c				3h
	1	2	3	4	5	6	7	8	9	10	11	12
A
B		0.065	0.4728	0.3196	0.2749	0.2766	0.2829	0.4425	0.327	0.2326	0.2527
C		0.0659	0.454	0.2804	0.2792	0.2899	0.2919	0.4528	0.3657	0.2251	0.2239
D		0.0645	0.4726	0.3189	0.2985	0.3062	0.2942	0.4421	0.3701	0.2159	0.2267
E		0.0673	0.4582	0.3107	0.2897	0.2947	0.2748	0.409	0.3615	0.2229	0.2029
F		0.0645	0.4787	0.2872	0.285	0.3201	0.2979	0.4622	0.3023	0.2106	0.1901
G
H
KYSE410
数据:	490 nm
					3s				3t
	1	2	3	4	5	6	7	8	9	10	11	12
A
B		0.0561	0.3849	0.3814	0.3567	0.303	0.2991	0.3333	0.332	0.3566	0.3237
C		0.0558	0.3336	0.356	0.334	0.2786	0.2838	0.3168	0.298	0.3044	0.3023
D		0.0535	0.363	0.3656	0.3403	0.2916	0.295	0.3289	0.3073	0.3234	0.3096
E		0.0547	0.3606	0.3602	0.3328	0.2869	0.2777	0.3351	0.3098	0.3253	0.3339
F		0.0544	0.3829	0.3677	0.3381	0.2981	0.2778	0.3228	0.3043	0.3042	0.3273
G
H
KYSE410
数据:	490 nm
					3u				3j
	1	2	3	4	5	6	7	8	9	10	11	12
A
B		0.0631	0.8377	0.9081	0.803	0.6842	0.6996	0.4099	0.3728	0.3364	0.3066
C		0.0653	0.7804	0.9061	0.7694	0.6652	0.6531	0.4328	0.367	0.3263	0.2977
D		0.0645	0.7974	0.8569	0.7338	0.6764	0.6304	0.4081	0.3531	0.338	0.2971
E		0.0673	0.7913	0.8454	0.695	0.6716	0.6514	0.4089	0.3629	0.327	0.2932
F		0.0648	0.758	0.8098	0.7009	0.6428	0.6496	0.4184	0.3616	0.3121	0.2963
G
H
KYSE410
数据:	490 nm
					3k				3f
	1	2	3	4	5	6	7	8	9	10	11	12
A
B		0.0661	0.8147	0.8344	0.3955	0.3113	0.3147	0.6837	0.6558	0.7073	0.5567
C		0.0692	0.7795	0.7578	0.5232	0.3347	0.315	0.6661	0.5897	0.6145	0.5131
D		0.069	0.8446	0.7561	0.5395	0.3277	0.3479	0.6473	0.5792	0.6013	0.5201
E		0.0709	0.8237	0.7386	0.5428	0.3225	0.3315	0.643	0.5575	0.625	0.5201
F		0.0668	0.8241	0.721	0.5498	0.3382	0.3169	0.6231	0.5895	0.5928	0.5058
G
H
KYSE450
数据:	490 nm
					3m				3o
	1	2	3	4	5	6	7	8	9	10	11	12
A
B		0.0577	0.6098	0.6054	0.5674	0.5341	0.4399	0.3321	0.3128	0.1551	0.0575
C		0.058	0.5637	0.6799	0.6087	0.5883	0.5043	0.402	0.3163	0.1866	0.0561
D		0.0567	0.6874	0.6978	0.5911	0.6432	0.4216	0.3938	0.305	0.1548	0.0584
E		0.0588	0.7286	0.7051	0.6066	0.6524	0.4839	0.3902	0.3204	0.1712	0.0568
F		0.0598	0.687	0.7138	0.6201	0.5837	0.4374	0.3643	0.3074	0.1772	0.0569
G
H
KYSE450
数据:	490 nm
									3g
	1	2	3	4	5	6	7	8	9	10	11	12
A
B		0.0598	0.6215	0.4028	0.3854	0.077	0.0599	0.1876	0.064	0.0588	0.0605
C		0.0605	0.6326	0.3772	0.3774	0.0825	0.0598	0.3792	0.075	0.0595	0.0582
D		0.0609	0.6197	0.3809	0.3956	0.0836	0.0594	0.2468	0.0711	0.0583	0.0602
E		0.0648	0.6795	0.3955	0.3909	0.1002	0.0591	0.3273	0.0811	0.0601	0.0598
F		0.0596	0.5971	0.3952	0.3818	0.0751	0.0589	0.355	0.066	0.0577	0.0596
G
H
KYSE450
数据:	490 nm
					3p				3q
	1	2	3	4	5	6	7	8	9	10	11	12
A
B		0.0583	0.5416	0.4822	0.4392	0.4338	0.351	0.3295	0.3976	0.2905	0.2533
C		0.0575	0.5906	0.4254	0.4676	0.4714	0.411	0.3592	0.3222	0.3245	0.2438
D		0.0566	0.5782	0.5101	0.5371	0.4871	0.3154	0.3864	0.3498	0.3008	0.2697
E		0.0589	0.6228	0.512	0.5028	0.5227	0.4117	0.4506	0.4508	0.3408	0.2666
F		0.0587	0.6162	0.4636	0.5164	0.5192	0.4029	0.4591	0.3968	0.3207	0.2805
G
KYSE450
数据:	490 nm
					3a
	1	2	3	4	5	6	7	8	9	10	11	12
A
B		0.059	0.5259	0.2696	0.1657	0.0565	0.057	0.1684	0.0568	0.0568	0.0586
C		0.0595	0.5157	0.2783	0.1698	0.0567	0.057	0.1876	0.0569	0.0568	0.0564
D		0.0591	0.4964	0.3084	0.1984	0.0576	0.059	0.2043	0.0557	0.0554	0.0587
E		0.0613	0.4517	0.2984	0.1804	0.0595	0.0591	0.1955	0.0568	0.0566	0.0566
F		0.0603	0.4709	0.3111	0.2055	0.0588	0.058	0.2062	0.0566	0.0575	0.0586
G
H
KYSE450
数据:	490 nm
					3b				3c
	1	2	3	4	5	6	7	8	9	10	11	12
A
B		0.053	0.1911	0.1477	0.1109	0.0773	0.0587	0.1669	0.15	0.1134	0.1251
C		0.0556	0.1996	0.1463	0.1147	0.0918	0.062	0.1624	0.1461	0.1198	0.106
D		0.053	0.2189	0.1595	0.1544	0.0862	0.0644	0.1785	0.1675	0.1166	0.1189
E		0.057	0.2199	0.1585	0.1373	0.0813	0.0679	0.198	0.1535	0.1128	0.1146
F		0.055	0.2301	0.164	0.131	0.084	0.0657	0.1782	0.1715	0.124	0.1154
G
H
KYSE450
数据:	490 nm
					3c				3h
	1	2	3	4	5	6	7	8	9	10	11	12
A
B		0.0622	0.4615	0.2138	0.1178	0.1483	0.1439	0.2385	0.1742	0.1388	0.1381
C		0.0624	0.5079	0.2399	0.124	0.1473	0.1474	0.2623	0.1925	0.1526	0.1447
D		0.0601	0.4913	0.2542	0.1197	0.1692	0.1549	0.2964	0.1958	0.1546	0.1476
E		0.0636	0.5222	0.3243	0.1262	0.1801	0.1548	0.2778	0.221	0.1502	0.1531
F		0.0624	0.5081	0.2571	0.1522	0.1439	0.1472	0.2844	0.1977	0.1578	0.1639
G
KYSE450
数据:	490 nm
					3s				3t
	1	2	3	4	5	6	7	8	9	10	11	12
A
B		0.0681	0.3808	0.3233	0.3187	0.1106	0.0692	0.3008	0.2968	0.2443	0.0704
C		0.0627	0.395	0.3371	0.3285	0.0916	0.0684	0.2974	0.2943	0.2414	0.0691
D		0.064	0.4009	0.3391	0.3295	0.1192	0.0717	0.333	0.2807	0.2551	0.0697
E		0.0647	0.4165	0.3318	0.3193	0.1083	0.0723	0.3026	0.2516	0.2463	0.0693
F		0.063	0.4236	0.32	0.3384	0.1033	0.0686	0.3152	0.296	0.2545	0.0706
G
H
KYSE450
数据:	490 nm
					3u				3j
	1	2	3	4	5	6	7	8	9	10	11	12
A
B		0.0564	0.4131	0.3577	0.2138	0.2155	0.2332	0.297	0.2449	0.2057	0.1624
C		0.0576	0.4239	0.347	0.216	0.2387	0.2204	0.2792	0.2357	0.2084	0.1651
D		0.0573	0.4153	0.3359	0.24	0.26	0.2365	0.2754	0.2412	0.1946	0.1598
E		0.0599	0.4227	0.3079	0.2161	0.2678	0.2552	0.288	0.2055	0.2082	0.161
F		0.0585	0.4176	0.3364	0.2295	0.2382	0.2193	0.2701	0.2399	0.1929	0.1625
G
H
KYSE450
数据:	490 nm
					3k				3f
	1	2	3	4	5	6	7	8	9	10	11	12
A
B		0.0625	0.3681	0.2566	0.2528	0.203	0.1997	0.2645	0.2483	0.2014	0.1277
C		0.0633	0.3885	0.2471	0.2722	0.2006	0.2054	0.2841	0.2286	0.2167	0.1284
D		0.0635	0.3429	0.264	0.273	0.2111	0.2133	0.282	0.2524	0.2147	0.1475
E		0.0675	0.3932	0.2579	0.2676	0.205	0.2081	0.2645	0.2492	0.2157	0.1323
F		0.0621	0.391	0.288	0.2555	0.2108	0.209	0.2637	0.2437	0.2126	0.1475
G
SHEE
数据:	490 nm
					3O				3P
	1	2	3	4	5	6	7	8	9	10	11	12
A
B		0.0763	0.4493	0.2708	0.2359	0.2516	0.242	0.2686	0.1703	0.1189	0.1116
C		0.074	0.4702	0.2798	0.2443	0.2417	0.2566	0.276	0.1775	0.1227	0.1146
D		0.0757	0.4802	0.2804	0.2539	0.2408	0.2594	0.2894	0.1767	0.1225	0.1119
E		0.0773	0.4772	0.2629	0.2303	0.245	0.2551	0.317	0.1743	0.1239	0.1187
F		0.0728	0.4747	0.2593	0.2376	0.2282	0.2615	0.2997	0.1886	0.1402	0.1239
G
H
SHEE
数据:	490 nm
					3q				3l
	1	2	3	4	5	6	7	8	9	10	11	12
A
B		0.0689	0.448	0.319	0.1669	0.1162	0.1047	0.1785	0.1487	0.0767	0.0885
C		0.0668	0.4289	0.3311	0.1842	0.1346	0.1069	0.1943	0.1458	0.076	0.0826
D		0.0679	0.4365	0.3335	0.2069	0.136	0.1186	0.2003	0.1593	0.0784	0.0867
E		0.0703	0.43	0.3229	0.2223	0.1336	0.1162	0.2006	0.162	0.077	0.0885
F		0.0656	0.4286	0.3312	0.2269	0.1284	0.1137	0.2091	0.1587	0.0785	0.0868
G
SHEE
数据:	490 nm
					3g				3n
	1	2	3	4	5	6	7	8	9	10	11	12
A
B		0.0613	0.6577	0.3882	0.1386	0.0673	0.0685	0.3218	0.2666	0.1732	0.1281
C		0.0611	0.6134	0.4088	0.1806	0.069	0.0689	0.3376	0.2608	0.1757	0.127
D		0.0621	0.5838	0.3991	0.1744	0.0697	0.0747	0.3614	0.2588	0.1677	0.122
E		0.0627	0.6359	0.4253	0.188	0.0689	0.071	0.3294	0.27	0.1703	0.1283
F		0.0624	0.605	0.4153	0.1695	0.072	0.0681	0.3037	0.2289	0.161	0.1392
G
SHEE
数据:	490 nm
					3c				3d
	1	2	3	4	5	6	7	8	9	10	11	12
A
B		0.0641	0.4201	0.2855	0.3175	0.2594	0.1755	0.396	0.3997	0.386	0.3336
C		0.0637	0.4121	0.2643	0.2954	0.2574	0.1785	0.3574	0.3564	0.3357	0.3087
D		0.0631	0.4143	0.2697	0.3007	0.25	0.1796	0.3684	0.3655	0.3846	0.3212
E		0.0658	0.422	0.2759	0.2933	0.2511	0.1671	0.3668	0.3338	0.3418	0.2989
F		0.0637	0.4307	0.2638	0.3058	0.2388	0.149	0.3395	0.3722	0.3165	0.2854
G
SHEE
数据:	490 nm
					3e				3a
	1	2	3	4	5	6	7	8	9	10	11	12
A
B		0.0655	0.4481	0.3778	0.2495	0.1317	0.1252	0.4231	0.39	0.3691	0.3384
C		0.0638	0.4353	0.3738	0.2484	0.141	0.1359	0.4223	0.408	0.33	0.3075
D		0.0635	0.4679	0.3874	0.2654	0.1493	0.1493	0.4128	0.3884	0.372	0.3196
E		0.0694	0.4621	0.4133	0.2682	0.1593	0.1485	0.4272	0.4037	0.3591	0.3221
F		0.0655	0.4602	0.3781	0.268	0.1591	0.147	0.4297	0.4165	0.3522	0.3282
G
SHEE
数据:	490 nm
									3h
	1	2	3	4	5	6	7	8	9	10	11	12
A
B		0.0693	0.5132	0.4591	0.4135	0.4125	0.3772	0.2995	0.1647	0.1157	0.1134
C		0.07	0.471	0.4066	0.3559	0.3469	0.3199	0.2994	0.1703	0.1184	0.123
D		0.0665	0.4426	0.3899	0.3527	0.362	0.3104	0.3037	0.1857	0.114	0.1227
E		0.0734	0.4626	0.3836	0.39	0.3653	0.3214	0.3274	0.2007	0.1222	0.1138
F		0.0734	0.4839	0.413	0.3825	0.3678	0.3207	0.2952	0.1847	0.1161	0.1242
G
H
SHEE
数据:	490 nm
					3g				3s
	1	2	3	4	5	6	7	8	9	10	11	12
A
B		0.0772	0.4889	0.3866	0.3297	0.263	0.1226	0.4973	0.3762	0.2883	0.2967
C		0.0812	0.4701	0.3735	0.3526	0.2325	0.147	0.4444	0.3514	0.2772	0.2878
D		0.0808	0.4565	0.3732	0.3486	0.2491	0.1492	0.4227	0.3468	0.299	0.2719
E		0.0847	0.459	0.3848	0.3584	0.2629	0.1551	0.4414	0.3427	0.2832	0.2942
F		0.0858	0.4719	0.4206	0.3653	0.269	0.1411	0.4951	0.364	0.2866	0.2947
G
H
SHEE
数据:	490 nm
					3t				3m
	1	2	3	4	5	6	7	8	9	10	11	12
A
B		0.0638	0.5271	0.5003	0.5116	0.4424	0.3177	0.3268	0.5052	0.2327	0.1709
C		0.0628	0.4986	0.512	0.4773	0.4521	0.3099	0.3751	0.2946	0.2415	0.175
D		0.0619	0.5081	0.5224	0.4849	0.4714	0.3427	0.4124	0.2602	1.1827	0.1689
E		0.0653	0.5084	0.5132	0.4834	0.4517	0.3307	0.4161	0.2818	0.2354	0.1774
F		0.0639	0.5014	0.4835	0.4658	0.4368	0.3281	0.3657	0.2853	0.2	0.1781
G
SHEE
数据:	490 nm
					3u				3i
	1	2	3	4	5	6	7	8	9	10	11	12
A
B		0.0874	0.3981	0.3702	0.3182	0.2027	0.1466	0.3508	0.2321	0.1524	0.138
C		0.0842	0.3964	0.3216	0.3047	0.2084	0.151	0.3499	0.2514	0.1479	0.1504
D		0.0858	0.3998	0.3464	0.3083	0.2237	0.1681	0.3519	0.2621	0.1768	0.1455
E		0.091	0.4073	0.3355	0.299	0.2307	0.1477	0.359	0.2656	0.164	0.1563
F		0.0871	0.411	0.3668	0.2964	0.2156	0.1549	0.3514	0.2591	0.167	0.1531
G
H
SHEE
数据:	490 nm
					3j				icotinib
	1	2	3	4	5	6	7	8	9	10	11	12
A
B		0.0738	0.4137	0.3992	0.3856	0.3071	0.1193	0.4386	0.4455	0.4464	0.4395
C		0.0763	0.4036	0.3769	0.3456	0.2971	0.1261	0.4051	0.3894	0.4162	0.4127
D		0.0724	0.3961	0.3678	0.38	0.3258	0.1337	0.4162	0.4531	0.4157	0.4159
E		0.0769	0.4268	0.3624	0.3612	0.2962	0.1262	0.3907	0.4073	0.396	0.4377
F		0.0793	0.4329	0.3946	0.3662	0.2981	0.1164	0.3786	0.4306	0.3835	0.4142
G
SHEE
数据:	490 nm
									3b
	1	2	3	4	5	6	7	8	9	10	11	12
A
B		0.058	0.369	0.3806	0.3255	0.3478	0.2747	0.3454	0.2786	0.1959	0.2047
C		0.0588	0.4052	0.3871	0.3294	0.3193	0.2402	0.3392	0.3006	0.1994	0.1777
D		0.0566	0.3832	0.3671	0.3488	0.3223	0.2749	0.3167	0.3187	0.2112	0.1907
E		0.0579	0.3839	0.3454	0.3376	0.316	0.2818	0.3519	0.3146	0.2343	0.2007
F		0.0544	0.3804	0.3524	0.3242	0.29	0.2881	0.3103	0.2816	0.2019	0.1904
G
H
SHEE
数据:	490 nm
									3v
	1	2	3	4	5	6	7	8	9	10	11	12
A
B		0.0756	0.4539	0.3141	0.292	0.2323	0.203	0.3069	0.178	0.1436	0.1451
C		0.0777	0.4223	0.2937	0.2743	0.2375	0.1994	0.2898	0.1784	0.155	0.1411
D		0.0767	0.4206	0.289	0.2717	0.2334	0.1988	0.289	0.2016	0.1557	0.1448
E		0.0776	0.434	0.3067	0.2779	0.2378	0.2276	0.2888	0.192	0.1559	0.1426
F		0.0763	0.4557	0.3029	0.2766	0.2493	0.1862	0.2708	0.1962	0.1455	0.1487
G
H
KYSE70
数据:	490 nm
					3a				3g
	1	2	3	4	5	6	7	8	9	10	11	12
A
B		0.0598	0.5103	0.3821	0.2081	0.1381	0.0823	0.2534	0.1365	0.0798	0.089
C		0.0597	0.4864	0.3835	0.1976	0.1387	0.0843	0.2507	0.1249	0.0814	0.0878
D		0.0592	0.4315	0.4087	0.2281	0.1608	0.0972	0.281	0.147	0.0898	0.0937
E		0.0634	0.4821	0.3962	0.2369	0.1661	0.0957	0.2721	0.1402	0.0813	0.0891
F		0.06	0.508	0.3766	0.2409	0.1709	0.1143	0.2997	0.1369	0.0788	0.094
G		0.06042	0.48366	0.38942	0.22232	0.15492	0.09476	0.27138	0.1371	0.08222	0.09072
H			0.42324	0.329	0.1619	0.0945	0.03434	0.21096	0.07668	0.0218	0.0303
				0.777337	0.382525	0.223278	0.081136	0.498441	0.181174	0.0515074	0.0715906
				0.222663	0.617475	0.776722	0.918864	0.501559	0.818826	0.948493	0.928409
SHEE
数据:	490 nm
					3k				3f
	1	2	3	4	5	6	7	8	9	10	11	12
A
B		0.0655	0.4481	0.3778	0.2495	0.1317	0.1252	0.4231	0.39	0.3691	0.3384
C		0.0638	0.4353	0.3738	0.2484	0.141	0.1359	0.4223	0.408	0.33	0.3075
D		0.0635	0.4679	0.3874	0.2654	0.1493	0.1493	0.4128	0.3884	0.372	0.3196
E		0.0694	0.4621	0.4133	0.2682	0.1593	0.1485	0.4272	0.4037	0.3591	0.3221
F		0.0655	0.4602	0.3781	0.268	0.1591	0.147	0.4297	0.4165	0.3522	0.3282
G
H
KYSE450
数据:	490 nm
					3n
			blank	12.5	25	50	100	12.5	25	50	100
A
B		0.0566	0.6476		0.0581	0.062	0.0608	0.0611		0.2898	0.2427
C		0.0576	0.6575	0.3403	0.0586	0.0626	0.061	0.0618	0.1451	0.2765
D		0.0564	0.665	0.3956		0.0677	0.0613		0.1638	0.2512	0.2512
E		0.0605			0.0622	0.0632	0.0611	0.0611	0.1852	0.2495
F		0.0599	0.6196	0.3877	0.0619	0.0632	0.0627	0.0631	0.1717	0.2458	0.2364
G		0.0582	0.647425	0.374533	0.0602	0.06374	0.06138	0.061775	0.16645	0.26256	0.243433
H			0.589225	0.316333	0.002	0.00554	0.00318	0.003575	0.10825	0.20436	0.185233
				0.536863	0.00339429	0.00940218	0.00539692	0.00606729	0.183716	0.346828	0.314368
				0.463137	0.996606	0.990598	0.994603	0.993933	0.816284	0.653172	0.685632
KYSE450
数据:	490 nm				3d				3e
			blank	12.5	25	50	100	12.5	25	50	100
	1	2	3	4	5	6	7	8	9	10	11
A
B		0.0541	0.7275	0.4487	0.0614	0.0565			0.3988	0.0685
C		0.0558		0.4214	0.062	0.0602	0.0606	0.5603	0.3524	0.0639	0.0642
D		0.0534	0.7933	0.4264	0.0614	0.0592	0.0657	0.5422	0.3487	0.0619	0.0659
E		0.0566					0.0613	0.5648	0.3334	0.065	0.0644
F		0.0535	0.7614	0.4518	0.0618	0.0604	0.0623	0.5469		0.0672	0.0663
G		0.05468	0.760733	0.437075	0.06165	0.059075	0.062475	0.55355	0.358325	0.0653	0.0652
H			0.706053	0.382395	0.00697	0.004395	0.007795	0.49887	0.303645	0.01062	0.01052
				0.541595	0.00987178	0.00622475	0.0110402	0.706562	0.43006	0.0150414	0.0148997
				0.458405	0.990128	0.993775	0.98896	0.293438	0.56994	0.984959	0.9851
KYSE450
数据:	490 nm
									3r
			blank	12.5	25	50	100	12.5	25	50	100
A
B		0.0512	0.7271			0.6373
C		0.0528	0.72	0.7188			0.4551	0.6476	0.4195		0.127
D		0.051	0.7398		0.7064	0.6294	0.4122	0.598	0.4416	0.1593	0.1396
E		0.0537		0.73	0.7316	0.577	0.4416	0.6398	0.4375	0.152	0.1367
F		0.0506			0.7254	0.6252	0.438	0.6662	0.4182	0.1434
G		0.05186	0.728967	0.7244	0.721133	0.617225	0.436725	0.6379	0.4292	0.151567	0.134433
H			0.677107	0.67254	0.669273	0.565365	0.384865	0.58604	0.37734	0.0997067	0.0825733
				0.993255	0.988431	0.834971	0.568396	0.865506	0.557283	0.147254	0.12195
				0.00674487	0.0115693	0.165029	0.431604	0.134494	0.442717	0.852746	0.87805
KYSE450
数据:	490 nm
					3i				3v
			blank	12.5	25	50	100	12.5	25	50	100
A
B		0.0541	0.8467	0.3641	0.1604	0.1052	0.0702	0.3527	0.1525	0.0873	0.0657
C		0.0561	0.8264	0.3196	0.1809	0.1046	0.0745	0.3885	0.1448	0.0943	0.0611
D		0.0533		0.3651	0.1731	0.0923	0.0767	0.4267	0.156	0.1023	0.0638
E		0.057				0.1026	0.0714		0.143	0.0955	0.0596
F		0.0535	0.849					0.4169	0.153		0.0609
G		0.0548	0.8407	0.3496	0.171467	0.101175	0.0732	0.3962	0.14986	0.09485	0.06222
H			0.7859	0.2948	0.116667	0.046375	0.0184	0.3414	0.09506	0.04005	0.00742
				0.375111	0.14845	0.0590088	0.0234126	0.434406	0.120957	0.0509607	0.0094414
				0.624889	0.85155	0.940991	0.976587	0.565594	0.879043	0.949039	0.990559
